# Supplementary material for: Antibiotic Treatment Does Not Ameliorate the Metabolic Changes in Rats Presenting Dysbiosis After Consuming a High Fructose Diet
Source: Nutrients. 2020 Jan 13;12(1):203. doi: 10.3390/nu12010203 (PMC7019627; doi:10.3390/nu12010203)
Supplement: Supplementary file 1 [file nutrients-12-00203-s001.zip]

Archive with 3 entries (3 files):
- SUPP/Supplementary figure 1.pptx
- SUPP/ÆàÜù Öî Table S1.xlsx
- SUPP/ÆàÜù Öî Table S2.xlsx
