# Supplementary material for: Antibiotic Treatment Does Not Ameliorate the Metabolic Changes in Rats Presenting Dysbiosis After Consuming a High Fructose Diet
Source: Nutrients. 2020 Jan 13;12(1):203. doi: 10.3390/nu12010203 (PMC7019627; doi:10.3390/nu12010203)
Supplement: Supplementary file 1 [file nutrients-12-00203-s001.zip › SUPP/ÆàÜù Öî Table S1.xlsx]

## Sheet: Sheet1
Supplementary Table S1
MaAsLin2 analysis results for comparison between microbial abundance and diet (control against fructose), without antibiotics.
Number	Variable	Microbe	SV	Diet	coef	pval	qval
1	Diet	k__Bacteria|p__Bacteroidetes|c__Bacteroidia|o__Bacteroidales|f__S24-7|g__	TACGGAGGATGCGAGCGTTATCCGGATTTATTGGGTTTAAAGGGTGCGCAGGCGGCGTGTCAAGTCAGCGGTAAAATGTCGGGGCTCAACCCCGGCCGGCCGTTGAAACTGGCGTGCTCGAGTTGGAGAGAAGTATGCGGAATTCGTGGT	Fructose	0.00322948	9.14714e-07	0.000695183
2	Diet	k__Bacteria|p__Bacteroidetes|c__Bacteroidia|o__Bacteroidales|f__S24-7|g__	TACGGAGGATGCGAGCGTTATCCGGATTTATTGGGTTTAAAGGGTGCGCAGGCGGAGGCACAAGTCAGCGGTAAAATCGCGGGGCTCAACCCCGCTCCGCCGTTGAAACTGTGTCCCTTGAGTGCGCGAAGGGTAGGCGGAATGCGTGGT	Fructose	0.000543469	4.81833e-06	0.00183096
3	Diet	k__Bacteria|p__Firmicutes|c__Clostridia|o__Clostridiales|f__Lachnospiraceae|g__[Ruminococcus]|s__gnavus	TACGTAGGGGGCAAGCGTTATCCGGATTTACTGGGTGTAAAGGGAGCGTAGACGGCCGTGCAAGCCAGATGTGAAAGCCCGGGGCTCAACCCCGGGACTGCATTTGGAACTGCGTGGCTTGAGTGTCGGAGAGGCAGGCGGAATTCCTAG	Fructose	0.00180618	1.13121e-05	0.00286572
4	Diet	k__Bacteria|p__Firmicutes|c__Clostridia|o__Clostridiales|f__Christensenellaceae|g__	TACGTAGGGGGCAAGCGTTGTCCGGAATTATTGGGCGTAAAGGGTGCGTAGGCGGCCGATCAAGTCAGGTGTGAAAGACCCGTGCTTAACATGGGGGTTGCACTTGAAACTGGTTGGCTTGAGTATGGGAGAGGCAAGCGGAATTCCCGG	Fructose	0.000339791	3.53329e-05	0.00671326
5	Diet	k__Bacteria|p__Bacteroidetes|c__Bacteroidia|o__Bacteroidales|f__S24-7|g__	TACGGAGGATGCGAGCGTTATCCGGATTCATTGGGTTTAAAGGGTGCGCAGGCGGGCCTTTAAGCCGGCGGTGAAATCGCGGGGCTCAACCCCGCCGAGCCGTCGGAACTGGGGGCCTTGAGTGCGGCGGAGGCATGCGGAATGCGCGGT	Fructose	0.0028242	5.49276e-05	0.00797259
6	Diet	k__Bacteria|p__Firmicutes|c__Clostridia|o__Clostridiales|f__Ruminococcaceae|g__	AACGTAGGTGGCAAGCGTTGTCCGGAATTACTGGGTGTAAAGGGAGCGCAGGCGGAGCTGTAAGTTGGGCGTCAAATCTACGGGCTTAACCCGTAACCGCGCTCAAAACTGCGGCTCTTGAGTAGTGCAGAGGCAGGCGGAATTCCCGGT	Fructose	0.000199927	6.29415e-05	0.00797259
7	Diet	k__Bacteria|p__Firmicutes|c__Clostridia|o__Clostridiales|f__Lachnospiraceae|g__	TACGTAGGGGGCAAGCGTTATCCGGATTTACTGGGTGTAAAGGGAGCGTAGACGGCATGGCAAGTCTGATGTGAAAGGCAGGGGCTCAACCCCTGGACTGCATTGGAAACTGTTAAGCTAGAGTGCAGGAGAGGTAAGCGGAATTCCTAG	Fructose	-0.00287589	9.73677e-05	0.00924994
8	Diet	k__Bacteria|p__Firmicutes|c__Clostridia|o__Clostridiales	TACGTAGGGGGCGAGCGTTATCCGGATTTACTGGGTGTAAAGGGAGCGTAGACGGCTTAGCAAGTCTGGAGTGAAAGCCCGTGGCTTAACCGCGGAACGGCTTTGGAAACTGTTAAGCTGGAGTGCTGGAGAGGCAAGCGGAATTCCTAG	Fructose	0.00126224	8.52487e-05	0.00924994
9	Diet	k__Bacteria|p__Firmicutes|c__Clostridia|o__Clostridiales|f__Christensenellaceae|g__	TACGTAGGGGGCGAGCGTTGTCCGGAATTATTGGGCGTAAAGGGCGCGTAGACGGCCGAGTAAGTTATAGGTGAAAGCCCATCTTTCAAGGATGGAATTGCCTGTAATACTGCCTGGCTTGAGTGCAGGAGAGGGAAGCGGAATTCCTAG	Fructose	-0.0144744	0.000138102	0.0104957
10	Diet	k__Bacteria|p__Firmicutes|c__Clostridia|o__Clostridiales|f__Lachnospiraceae|g__	TACGTAGGGGGCAAGCGTTATCCGGATTTACTGGGTGTAAAGGGAGCGTAGACGGCTGAGCAAGTCTGAAGTGAAAGGCGGGGGCTCAACCCCCGGACTGCTTTGGAAACTGTACAGCTAGAGTGTCGGAGAGGCAAGTGGAATTCCTAG	Fructose	-0.000130036	0.000131589	0.0104957
11	Diet	k__Bacteria|p__Bacteroidetes|c__Bacteroidia|o__Bacteroidales|f__Rikenellaceae|g__	TACGGAGGATCCAAGCGTTATCCGGATTTATTGGGTTTAAAGGGTGCGTAGGCGGATTGATAAGTTAGAGGTGAAATGTCCGAGCTTAACTCGGGAACTGCCTCTAATACTGTTGATCTAGAGAGTAGATGCGGTAGGCGGAATGTATGG	Fructose	0.0213879	0.00037792	0.0196128
12	Diet	k__Bacteria|p__Firmicutes|c__Clostridia|o__Clostridiales|f__|g__	TACGTAGGGGGCAAGCGTTATCCGGATTTACTGGGTGTAAAGGGGGCGCAGACGGCAATGCAAGCCAGGAGTGAAAGCCCGGGGCCCAACCCCGGGACTGCTCTTGGAACTGCATGGCTGGAGTACAGGAGGGGCAGGCGGAATTCCTAG	Fructose	0.00819346	0.000373884	0.0196128
13	Diet	k__Bacteria|p__Bacteroidetes|c__Bacteroidia|o__Bacteroidales|f__|g__	TACGGGGGATGCGAGCGTTATCCGGATTTATTGGGTTTAAAGGGTGCGTAGGCGGCGCTTCAGGTCAGCGGTGAAATACCGGGGCTCAACCCCGGGGCTGCCGTTGAAACCGGAGCGCTAGAATTCCGATGCCGTCGGAGGAATGTGTGG	Fructose	0.00223764	0.000395848	0.0196128
14	Diet	k__Bacteria|p__Firmicutes|c__Clostridia|o__Clostridiales|f__Ruminococcaceae|g__	TACGTAGGTGGCAAGCGTTGTCCGGAATTACTGGGTGTAAAGGGAGCGCAGGCGGGAAGCCAAGTCAGCTGTGAAAACTACGGGCTTAACTTGTAGACTGCAGTTGAAACTGGTTTTCTTGAGTGAAGTAGAGGTTGGCGGAATTCCGAG	Fructose	0.00157275	0.0004129	0.0196128
15	Diet	k__Bacteria|p__Firmicutes|c__Clostridia|o__Clostridiales|f__Christensenellaceae|g__	TACGTAGGGAGCAAGCGTTGTCCGGAATTACTGGGCGTAAAGGGTGCGTAGGCGGCGCAGTTAGTCAGAAGTGAAATATCGGGGCTTAACTCCGGGACTGCTTCTGATACTGCTGTGCTCGAGTGCAGGAGAGGTAAGTGGAATTCCTAG	Fructose	0.000937603	0.000376336	0.0196128
16	Diet	k__Bacteria|p__Firmicutes|c__Erysipelotrichi|o__Erysipelotrichales|f__Erysipelotrichaceae	TACGTAGGTGGCAAGCGTTATCCGGAATTATTGGGCGTAAAGGGTGAGTAGGCGGCTTAGAAAGTCCGCAGTTAAAGACGGTGGCTCAACCACCGGATGCTGTAGAAACTGATAGGCTAGAGTGCAGGAGAGGTTAACGGAATTCCATGT	Fructose	0.000165839	0.000399713	0.0196128
17	Diet	k__Bacteria|p__Firmicutes|c__Clostridia|o__Clostridiales|f__Ruminococcaceae	TACGTAGGGAGCAAGCGTTATCCGGATTTACTGGGTGTAAAGGGCGCGTAGGCGGGGATGCAAGTCAGATGTGAAATCCCGAGGCTCAACCTCGGAACTGCATTTGAAACTGTATTTCTTGAGTGATGGAGAGGCAGGCGGAATTCCTAG	Fructose	0.000196207	0.000443413	0.0198231
18	Diet	k__Bacteria|p__Firmicutes|c__Clostridia|o__Clostridiales|f__Clostridiaceae|g__	TACGTAGGTGGCGAGCGTTGTCCGGATTTACTGGGCGTAAAGGGAGCGTAGGCGGACTTTTAAGTGAGATGTGAAATACTCGGGCTCAACTTGAGTGCTGCATTTCAAACTGGAAGTCTAGAGTGCAGGAGAGGAGAATGGAATTCCTAG	Fructose	0.00147944	0.000522203	0.0213032
19	Diet	k__Bacteria|p__Firmicutes|c__Clostridia|o__Clostridiales|f__Ruminococcaceae	TACGTAGGTGGCAAGCGTTGTCCGGAATTACTGGGTGTAAAGGGAGCGTAGGCGGGGATGCAAGTTGAATGTTTAAACTATCGGCTCAACTGATAGTCGCGTTCAAAACTGCAACTCTTGAGTGAAGTAGAGGTAGGCGGAATTCCTAGT	Fructose	0.000984564	0.000532579	0.0213032
20	Diet	k__Bacteria|p__Firmicutes|c__Clostridia|o__Clostridiales|f__Ruminococcaceae|g__Oscillospira	TACGTAGGTGGCAAGCGTTGTCCGGATTTACTGGGTGTAAAGGGCGTGCAGCCGGAGAGACAAGTCAGATGTGAAATCCACGGGCTCAACCCGTGAACTGCATTTGAAACTGTTTCCCTTGAGTGTCGGAGAGGTAATCGGAATTCCTAG	Fructose	0.00317575	0.000567128	0.0215508
21	Diet	k__Bacteria|p__Firmicutes|c__Clostridia|o__Clostridiales|f__Ruminococcaceae|g__	TACGTAGGGAGCGAGCGTTGTCCGGATTTACTGGGTGTAAAGGGCGTGTAGGCGGAGGAGCAAGTCAGAAGTGAAATCTCCGGGCTTAACCCGGAAACTGCTTTTGAAACTGTTCCCCTTGAGTACTGGAGAGGCAGGCGGAATTCCTAG	Fructose	0.000286879	0.000667771	0.0230684
22	Diet	k__Bacteria|p__Firmicutes|c__Clostridia|o__Clostridiales|f__|g__	TACGTAGGGGGCAAGCGTTATCCGGAATTACTGGGTGTAAAGGGTGCGTAGGCGGCACGCCAAGTCAGTTGTGAAACCCGTAGGCTCAACCTACGGCTTGCAATTGAAACTGGCGAGCTAGAGTACAGGAGAGGAAAGCGGAATTCCTAG	Fructose	0.000442715	0.000646487	0.0230684
23	Diet	k__Bacteria|p__Firmicutes|c__Clostridia|o__Clostridiales|f__Lachnospiraceae|g__	TACGTATGGTGCAAGCGTTATCCGGATTTACTGGGTGTAAAGGGAGCGCAGGCGGTCCTGCAAGTCTGGTGTGAAAGCCCGGGGCTCAACCCCGGGACTGCACTGGAAACTGTAGGACTGGAGTGTCGGAGGGGTAAGCGGAATTCCTGG	Fructose	-0.000764964	0.000866338	0.0231516
24	Diet	k__Bacteria|p__Proteobacteria|c__Deltaproteobacteria|o__Desulfovibrionales|f__Desulfovibrionaceae|g__	TACGGAGGGTGCGAGCGTTAATCGGAATTACTGGGCGTAAAGCGCACGTAGGCTGTATATCAAGTCAAGGGTGAAATCCCCGGGCTCAACCTGGGAACTGCCTTTGAAACTGGTAAACTGGAGTATGTGAGAGGGTGGCGGAATTCCTGG	Fructose	0.000918478	0.000918062	0.0231516
25	Diet	k__Bacteria|p__Firmicutes|c__Clostridia|o__Clostridiales	TACGTAGGGGGCAAGCGTTATCCGGATTTACTGGGTGTAAAGGGAGCGTAGGTGGCATGGCAAGCCAGAAGTGAAAACCCGGGGCTTAACTCCGCGGATTGCTTTTGGAACTGTCAGGCTGGAGTGCAGGAGGGGCAGGCGGAATTCCTG	Fructose	-0.000150857	0.000775702	0.0231516
26	Diet	k__Bacteria|p__Firmicutes|c__Clostridia|o__Clostridiales|f__Ruminococcaceae|g__Ruminococcus	TACGTAGGGAGCGAGCGTTGTCCGGAATTACTGGGTGTAAAGGGAGCGTAGGCGGGGACGCAAGTTGGGTGTAAAAGATACCGGCTCAACTGGTATTCGCACTCAAAACTGCGACTCTTGAGTGAAGTAGAGGCAGGCGGAATTCCTAGT	Fructose	0.000525168	0.000906975	0.0231516
27	Diet	k__Bacteria|p__Firmicutes|c__Clostridia|o__Clostridiales|f__|g__	TACGTAGGGAGCAAGCGTTATCCGGAATTATTGGGTGTAAAGGGTGCGTAGACGGGATAACAAGTTGGTTGTGAAACCCCTCGGCTCAACTGAGGAACTGCAACCAAAACTATTATTCTTGAGTGCAGGAGAGGAAAGTGGAATTCCTAG	Fructose	0.00144634	0.000903578	0.0231516
28	Diet	k__Bacteria|p__Firmicutes|c__Clostridia|o__Clostridiales|f__Ruminococcaceae	TACGTAGGTGGCGAGCGTTGTCCGGAATTACTGGGTGTAAAGGGAGCGTAGGCGGGAATGCAAGTTGAATGTGAAATCTATCGGCTCAACCGATAGCTGCGTTCAAAACTGTGTTTCTTGAGTGAAGTAGAGGCAGGCGGAATTCCTAGT	Fructose	0.000222586	0.00094434	0.0231516
29	Diet	k__Bacteria|p__Firmicutes|c__Clostridia|o__Clostridiales|f__Lachnospiraceae	TACGTAGGGGGCAAGCGTTATCCGGATTTACTGGGTGTAAAGGGAGCGTAGACGGCGATGCAAGTCTGGAGTGAAAGCCCGGGGCTCAACCCCGGGACTGCTTTGGAAACTGTATGGCTGGAGTGCTGGAGAGGCAAGCGGAATTCCTAG	Fructose	0.000521258	0.000821065	0.0231516
30	Diet	k__Bacteria|p__Firmicutes|c__Clostridia|o__Clostridiales|f__Lachnospiraceae|g__Dorea	TACGTAGGGGGCAAGCGTTATCCGGATTTACTGGGTGTAAAGGGAGCGTAGACGGCTGTGCAAGTCTGAAGTGAAAGGCATGGGCTCAACCCGTGGACTGCTTTGGAAACTGTGCAGCTAGAGTGTCGGAGAGGCAAGTGGAATTCCTAG	Fructose	0.000107435	0.000821384	0.0231516
31	Diet	k__Bacteria|p__Firmicutes|c__Clostridia|o__Clostridiales|f__|g__	TACGTAGGGGGCAAGCGTTATCCGGAATTACTGGGTGTAAAGGGAGCGTAGGCGGCATGGTAAGCCAGATGTGAAAGCCCGCGGCTTAACTGCGAGGATTGCATTTGGAACTATCAAGCTAGAGTACAGGAGAGGAAAGCGGAATTCCTA	Fructose	8.29998e-05	0.000912735	0.0231516
32	Diet	k__Bacteria|p__Firmicutes|c__Clostridia|o__Clostridiales|f__Ruminococcaceae|g__Oscillospira	TACGTAGGTGGCAAGCGTTATCCGGATTTACTGGGTGTAAAGGGCGTGTAGGCGGGGAAGCAAGTCAGATGTGAAAACCATGGGCTCAACTCATGGCCTGCATTTGAAACTGTTTTTCTTGAGTACTGGAGAGGCAGACGGAATTCCTAG	Fructose	0.0221103	0.00104855	0.0234977
33	Diet	k__Bacteria|p__Firmicutes|c__Clostridia|o__Clostridiales|f__Ruminococcaceae|g__	TACGTAGGTGGCAAGCGTTGTCCGGATTTACTGGGTGTAAAGGGCGCGTAGGCGGGATAGCAAGTCAGGAGTGAAATCTATGGGCTTAACCCATAAACTGCTTTTGAAACTGTTATTCTTGAGTATCGGAGAGGCAGGCGGAATTCCTAG	Fructose	0.00101656	0.00105121	0.0234977
34	Diet	k__Bacteria|p__Firmicutes|c__Clostridia|o__Clostridiales|f__Lachnospiraceae|g__[Ruminococcus]|s__gnavus	TACGTAGGGGGCAAGCGTTATCCGGATTTACTGGGTGTAAAGGGAGCGTAGACGGAATTGCAAGTCTGATGTGAAAATCCGGGGCCCAACCCCGGAACTGCATTGGAAACTGTATTTCTAGAGTGTCGGAGAGGCAAGTGGAATTCCTGG	Fructose	0.00230666	0.00105087	0.0234977
35	Diet	k__Bacteria|p__Firmicutes|c__Clostridia|o__Clostridiales|f__|g__	TACGTAGGGGGCAAGCGTTATCCGGATTTACTGGGTGTAAAGGGGGCGCAGACGGCCATGGCAAGCCCGGTGTGAAAGGCAGGGGCATAACCCCTGGACTGCACTGGGAACTGTCAGGCTGGAGTGCCGGAGGGGTAAGCGGAATTCCTG	Fructose	0.000450692	0.00162625	0.0353129
36	Diet	k__Bacteria|p__Firmicutes|c__Clostridia|o__Clostridiales|f__Lachnospiraceae|g__Coprococcus	TACGTAGGGGGCAAGCGTTATCCGGATTTACTGGGTGTAAAGGGAGCGTAGGCGGCCGTGCAAGTCAGAAGTGAAAGCCCGTGGCTCAACTGCGGGACTGCTTTTGAAACTGTGCGGCTAGATTGCAGGAGGGGCAAGTGGAATTCCTAG	Fructose	0.00595656	0.00186362	0.0393431
37	Diet	k__Bacteria|p__Firmicutes|c__Clostridia|o__Clostridiales|f__Lachnospiraceae|g__	TACGTAGGGGGCAAGCGTTATCCGGATTTACTGGGTGTAAAGGGAGCGTAGACGGTTGTGCAAGTCAGAAGTGAAAGCCCGGGGCTCAACTCCGGGACTGCTTTTGAAACTGTGAAACTGGAGTGCAGGAGAGGTAAGCGGAATTCCTGG	Fructose	0.000242097	0.00203591	0.0418188
38	Diet	k__Bacteria|p__Firmicutes|c__Clostridia|o__Clostridiales|f__Christensenellaceae|g__	TACGTAGGGAGCGAGCGTTGTCCGGAATTACTGGGCGTAAAGGGTGCGTAGGCGGCATGGTAAGTCAGATGTGAAATACCCGTGCTTAACATGGGGGGTGCATCTGATACTGTCAGGCTTGAGTGCAGGAGAGGAAAGCGGAATTCCTAG	Fructose	-0.000493088	0.002278	0.044024
39	Diet	k__Bacteria|p__Firmicutes|c__Clostridia|o__Clostridiales|f__Ruminococcaceae|g__	TACGTAGGTGGCGAGCGTTATCCGGAATTACTGGGTGTAAAGGGTGTGTAGGCGGGAATGCAAGTCAGACGTGAAATCTACGGGCTCAACCTGTAAATTGCGTTTGAAACTGTATTTCTTGAGTATGGGAGAGGTAAACGGAATTCCTGG	Fructose	0.000293029	0.00223015	0.044024
40	Diet	k__Bacteria|p__Firmicutes|c__Clostridia|o__Clostridiales	TACGTAGGGGGCAAGCGTTATCCGGATTTACTGGGTGTAAAGGGAGCGTAGACGGCTGTTTAAGTCAGAAGTGAAAGCCCATTGCTTAACGATGGGACTGCTTTTGAAACTAAGGAGCTAGAGTGCAGGAGAGGTAAGTGGAATTCCTAG	Fructose	8.95593e-05	0.00231705	0.044024
41	Diet	k__Bacteria|p__Bacteroidetes|c__Bacteroidia|o__Bacteroidales|f__Bacteroidaceae|g__Bacteroides	TACGGAGGATCCGAGCGTTATCCGGATTTATTGGGTTTAAAGGGAGCGTAGATGGGTTGTTAAGTCAGTTGTGAAAGTTTGCGGCTCAACCGTAAAATTGCAATTGATACTGGCGTCCTTGAGTACAGTTGAGGTGGGCGGAATTCGTGG	Fructose	0.0244828	0.00240808	0.0446375
42	Diet	k__Bacteria|p__Firmicutes|c__Clostridia|o__Clostridiales|f__|g__	TACATAGGGGGCAAGCGTTATCCGGAATTATTGGGTGTAAAGGGTGCGTAGACGGGAGAGCAAGTTAGTTGTGAAACCCCTCGGCTTAACTGAGGACCTGCAACTAAAACTACTCATCTTGAGTACTGGAGAGGAAAGTGGAATTCCTAG	Fructose	0.000807202	0.00258163	0.0467153
43	Diet	k__Bacteria|p__Firmicutes|c__Clostridia|o__Clostridiales|f__Ruminococcaceae|g__Ruminococcus|s__bromii	TACGTAGGGAGCAAGCGTTGTCCGGATTTACTGGGTGTAAAGGGTGCGTAGGCGGCTTTGCAAGTCAGATGTGAAATCTATGGGCTCAACCCATAAACTGCATTTGAAACTGTAGAGCTTGAGTGAAGTAGAGGCAGGCGGAATTCCCCG	Fructose	-0.0421102	0.00282442	0.0467452
44	Diet	k__Bacteria|p__Firmicutes|c__Clostridia|o__Clostridiales|f__Ruminococcaceae|g__Oscillospira	TACGTAGGTGGCAAGCGTTGTCCGGATTTACTGGGTGTAAAGGGCGTGCAGCCGGAGAGGCAAGTCAGATGTGAAATCCGCGGGCTCAACCCGCGAACTGCATTTGAAACTGCTTCCCTTGAGTATCGGAGAGGTAACCGGAATTCCTAG	Fructose	-0.00331121	0.00282305	0.0467452
45	Diet	k__Bacteria|p__Firmicutes|c__Clostridia|o__Clostridiales|f__Ruminococcaceae|g__Clostridium|s__methylpentosum	TACGTAGGTAGCGAGCGTTGTCCGGAATTACTGGGTGTAAAGGGAGCGTAGGCGGGATTGCAAGTTGAATGTCAAATCTATGGGCTCAACCCATAGTCGCGTTCAAAACTGTAATTCTTGAGTGAAGTAGAGGCAGGCGGAATTCCTAGT	Fructose	-0.000443194	0.00282932	0.0467452
46	Diet	k__Bacteria|p__Firmicutes|c__Clostridia|o__Clostridiales|f__Lachnospiraceae|g__	TACGTAGGGGGCGAGCGTTATCCGGATTTACTGGGTGTAAAGGGAGCGTAGACGGTTCTGCAAGTCTGAAGTGAAAGCCCGTGGCTTAACCGCGGAACGGCTTTGGAAACTGTGGGACTGGAGTGCTGGAGAGGCAAGCGGAATTCCTAG	Fructose	0.00021213	0.00265038	0.0467452
