# Supplementary material for: Antibiotic Treatment Does Not Ameliorate the Metabolic Changes in Rats Presenting Dysbiosis After Consuming a High Fructose Diet
Source: Nutrients. 2020 Jan 13;12(1):203. doi: 10.3390/nu12010203 (PMC7019627; doi:10.3390/nu12010203)
Supplement: Supplementary file 1 [file nutrients-12-00203-s001.zip › SUPP/ÆàÜù Öî Table S2.xlsx]

## Sheet: Sheet1
Supplementary Table S2
MaAsLin2 analysis results for comparison between microbial abundance and diet (control against fructose), with antibiotics.
Number	Variable	Microbe	SV	Diet	coef	pval	qval
1	Diet	k__Bacteria|p__Proteobacteria|c__Deltaproteobacteria|o__Desulfovibrionales|f__Desulfovibrionaceae|g__Bilophila	TACGGAGGGTGCAAGCGTTAATCGGAATCACTGGGCGTAAAGCGCACGTAGGCGGCTTGGTAAGTCAGGGGTGAAATCCCACAGCCCAACTGTGGAACTGCCTTTGATACTGTCAGGCTTGAGTACCGGAGAGGGTGGCGGAATTCCAGG	Fructose	0.0604792	0.000338932	0.0340984
2	Diet	k__Bacteria|p__Proteobacteria|c__Gammaproteobacteria|o__Enterobacteriales|f__Enterobacteriaceae|g__Providencia	TACGGAGGGTGCAAGCGTTAATCGGAATTACTGGGCGTAAAGCGCACGCAGGCGGTTGATTAAGTTAGATGTGAAATCCCCGGGCTTAACCTGGGAATGGCATCTAAGACTGGTCAGCTAGAGTCTTGTAGAGGGGGGTAGAATTCCATG	Fructose	-0.0146149	0.0006089	0.0340984
3	Diet	k__Bacteria|p__Bacteroidetes|c__Bacteroidia|o__Bacteroidales|f__Bacteroidaceae|g__Bacteroides	TACGGAGGATCCGAGCGTTATCCGGATTTATTGGGTTTAAAGGGAGCGTAGGCGGATTATTAAGTCAGTTGTGAAAGTTTGCGGCTCAACCGTAAAATTGCAGTTGATACTGGTAGTCTTGAGTGCAGCAGAGGTAGGCGGAATTCGTGG	Fructose	0.0669169	0.000997947	0.0372567
